# Supplementary material for: Helicobacter pylori SlyD stabilizes TPT1 via hnRNPK and enhances OCT1-mediated CDX2 transcriptional activation to drive gastric intestinal metaplasia
Source: BMC Med. 2025 Feb 6;23:71. doi: 10.1186/s12916-025-03911-8 (PMC11803974; doi:10.1186/s12916-025-03911-8)
Supplement: Supplementary file 1 — Additional file 1: Table S1-Primer and siRNA sequences. Table S2-Antibody information. Table S3-Genes upregulated by H. pylori SlyD identified through RNA-seq analysis. [file 12916_2025_3911_MOESM1_ESM.xlsx]

## Sheet: Table S1
Table S1. Primer and siRNA sequences
Gene		Primer sequence 5’-3’
β-actin	forward	ATGTGGCCGAGGACTTTGATT
	reverse	AGTGGGGTGGCTTTTAGGATG
GAPDH	forward	GCACCGTCAAGGCTGAGAAC
	reverse	TGGTGAAGACGCCAGTGGA
TPT1	forward	GATGGTCAGTAGGACAGAAG
	reverse	ATGGTTCATGACAATATCGA
CDX2	forward	GGCAGCCAAGTGAAAACCAG
	reverse	GCTTTCCTCCGGATGGTGAT
Villin	forward	GGCAAGAGGAACGTGGTAGC
	reverse	CGGTCCATTCCACTGGATGA
OCT1	forward	GGACAGATAACTGGGCTTACTT
	reverse	GAAGATCCTGTGCGATCTGTAT
hnRNPK	forward	GCAGATGGCTTATGAACCACAGG
	reverse	AATCCGCTGACCACCTTTGCCA
CDX2-ChIP	forward	GAGCCTCCCTCCCCTTTATC
	reverse	GTGATTAACGAGTGTTTACAAGACTC
16s rRNA	forward	CGTTAGCTGCATTACTGGAGA
	reverse	GAGCGCGTAGGCGGGATAGTC
glmM	forward	AAGCTTTTAGGGGTGTTAGGGGTTT
	reverse	AAGCTTACTTTCTAACACTAACGC
slyD	forward	CCCACCTTTCTTTCCG
	reverse	CCATTCAAGCCACTATCAA
siRNA-hnRNPK	sense	AUGAUGUUUGAUGACCGUCGCTT
	antisense	GCGACGGUCAUCAAACAUCAUTT
siRNA-NC	sense	UUCUCCGAACGUGUCACGUTT
	antisense	ACGUGACACGUUCGGAGAATT

## Sheet: Table S2
Table S2. Antibody information
Antibody	Dilution	Manufacturer	Cat no.
CDX2	1:1000 for WB	Abcam	ab12036
GAPDH	1:5000 for WB	Proteintech	60004-1-Ig
hnRNPK	1:2000 for WB	Proteintech	11426-1-AP
MUC2	1:5000 for WB	Abcam	ab134119
OCT1	1:500 for WB	Abcam	ab15112
Puromycin	1:2000 for WB	Bioworld	BS78130
TPT1	1:10000 for WB	Abcam	ab124835
Villin	1:10000 for WB	Abcam	ab109516
β-tubulin	1:2000 for WB	ZSGB-BIO	TA-10
CDX2	1:1000 for IHC	Abcam	ab76541
Helicobacter Pylori	1:100 for IHC	Dako	B0471
hnRNPK	1:5000 for IHC	Proteintech	11426-1-AP
OCT1	1:50 for IHC	Abcam	ab15112
TPT1	1:200 for IHC	Proteintech	10824-1-AP
IgG	2μg for Co-IP	Proteintech	30000-0-AP
TPT1	5μg for Co-IP	Proteintech	10824-1-AP
Histone H3	5μg for ChIP	CST	4620
IgG	1μg for ChIP	CST	2729
OCT1	5μg for ChIP	Proteintech	10387-1-AP

## Sheet: Table S3
Table S3. Genes upregulated by H.pylori SlyD identified through RNA-seq analysis
Gene	logFC	FDR
VCL	-0.71025	6.35819e-27
LAMA3	-0.588396	5.99427e-25
AC078883.3	-0.809172	4.30437e-23
SMC1A	-0.513071	1.59019e-22
TNIK	-0.507593	1.59019e-22
KIF1B	-0.596112	3.52149e-22
FAT1	-0.481002	3.96384e-22
ADAM9	-0.466266	3.96384e-22
CAP1	-0.469336	5.75245e-22
MACF1	-0.456978	5.75245e-22
ATP2B4	-0.529289	7.35901e-22
SPTBN1	-0.438434	7.35901e-22
ITGA6	-0.457972	1.22286e-21
DYNC1H1	-0.443332	1.88557e-21
SPAG9	-0.504825	2.27808e-21
SLC12A2	-0.539195	2.52808e-21
LDLR	-0.453158	4.56714e-21
MICAL2	-0.46258	6.58351e-21
MYO5B	-0.479356	1.4033e-20
PTPN11	-0.470162	2.23128e-20
SETD7	-0.532408	2.23835e-20
STK38L	-0.496735	2.87984e-20
MYOF	-0.410177	5.23903e-20
TBC1D4	-0.523736	6.32162e-20
ERC1	-0.534831	8.49919e-20
RP11-67L3.5	-0.816231	1.78394e-19
PI4K2B	-0.747483	1.78394e-19
PARP1	-0.462002	1.83522e-19
RP11-667F14.1	-0.429165	2.64926e-19
DHCR24	-0.545497	2.7458e-19
IFFO2	-0.469676	2.7458e-19
SMG1	-0.46539	2.87266e-19
VIL1	-0.416672	2.87266e-19
IQGAP1	-0.403231	7.54133e-19
KRT80	-0.480675	1.13638e-18
AC078883.4	-0.751618	1.24839e-18
TNFSF15	-0.702505	2.17615e-18
LUZP1	-0.492187	2.90727e-18
FLNA	-0.368357	3.0549e-18
MYO1E	-0.397751	3.21493e-18
NCOA7	-0.516087	4.00296e-18
GSPT1	-0.386852	4.01346e-18
CHD2	-0.362439	5.13659e-18
SEL1L	-0.510607	5.44497e-18
BMI1	-0.435	6.15376e-18
MYO10	-0.348043	8.1636e-18
PHLDB2	-0.375233	9.47577e-18
KIF3B	-0.504067	1.22114e-17
RP13-279N23.2	-0.506195	1.3281e-17
SPTAN1	-0.355667	1.84986e-17
TRIO	-0.420889	2.14152e-17
ZNF609	-0.464004	2.19702e-17
MED13	-0.515494	2.21388e-17
EPPK1	-0.357839	3.39021e-17
KIAA1211	-0.45712	3.97282e-17
ARHGEF12	-0.411592	4.259e-17
ZNF106	-0.479171	5.7292e-17
STRN	-0.503705	6.80328e-17
DIDO1	-0.410174	6.80328e-17
UBN1	-0.403963	9.06488e-17
ARHGAP11A	-0.437942	9.41665e-17
FLNB	-0.328915	9.48037e-17
APP	-0.34118	1.14897e-16
ATP2A2	-0.408298	1.19884e-16
PJA1	-0.384363	1.2491e-16
HUWE1	-0.344378	1.2491e-16
RP11-120M18.2	-0.401226	1.71582e-16
CALD1	-0.489143	1.78192e-16
NOTCH2	-0.593563	2.01902e-16
AL358113.1	-0.367338	2.05724e-16
ACLY	-0.389696	2.16068e-16
AC090094.1	-0.377303	2.16068e-16
PRRC2B	-0.343007	2.19557e-16
AFF4	-0.386267	2.67433e-16
UTRN	-0.474534	2.86782e-16
RAB11FIP1	-0.340964	2.984e-16
EPB41	-0.436099	3.25489e-16
CAMSAP1	-0.369696	3.61342e-16
EXOC5	-0.45711	4.85174e-16
DDX46	-0.360604	5.34538e-16
TJP1	-0.358362	5.64911e-16
WDR1	-0.331373	5.87766e-16
ITGB1	-0.339871	6.81279e-16
EIF2AK4	-0.426421	7.01328e-16
DIAPH1	-0.326483	8.88306e-16
DDX21	-0.343457	9.44869e-16
WNK1	-0.382201	9.93912e-16
CREBBP	-0.332663	1.12599e-15
GRAMD3	-0.502834	1.24409e-15
ELF1	-0.363247	1.24409e-15
TXNRD1	-0.319107	1.34802e-15
CASC3	-0.345689	1.37487e-15
ANKRD1	-0.353205	1.41145e-15
SUPT6H	-0.319735	1.41145e-15
TMPO-AS1	-0.673976	1.47574e-15
BAZ2A	-0.32819	2.08787e-15
ACSL1	-0.515636	2.13682e-15
IRS1	-0.412578	2.20544e-15
ADAR	-0.324576	2.29545e-15
PRKAR1A	-0.324048	2.40145e-15
ASPH	-0.335096	3.12143e-15
CD2AP	-0.353417	3.27315e-15
BCL2L2	-0.353691	3.46779e-15
RP11-483I13.5	-0.949558	3.54264e-15
TMEM2	-0.319169	3.56847e-15
SPECC1L-ADORA2A	-0.535713	3.78322e-15
ANLN	-0.379763	3.82728e-15
CALU	-0.337026	3.85734e-15
NCKAP1	-0.393278	4.10795e-15
CKAP5	-0.36042	4.12563e-15
PDXDC1	-0.34531	4.29038e-15
SYNE2	-0.338758	4.61971e-15
RP11-961A15.3	-0.814939	5.81448e-15
FMNL2	-0.448804	6.09886e-15
MGAT5	-0.550476	6.47398e-15
TP53BP2	-0.362343	8.13051e-15
ROR1	-0.769652	8.574e-15
ITGA2	-0.348339	8.68891e-15
STAT1	-0.394578	8.79716e-15
CAPRIN1	-0.348558	9.03578e-15
WBP11	-0.345737	9.62079e-15
SSFA2	-0.301553	9.80995e-15
KIF13B	-0.430769	1.28157e-14
CNOT1	-0.389171	1.34179e-14
STRN3	-0.459668	1.37422e-14
CDK12	-0.413053	1.4167e-14
PPFIBP1	-0.411408	1.74645e-14
ANKRD17	-0.342415	1.80912e-14
AKAP13	-0.331239	1.89287e-14
SLC41A1	-0.436926	1.94531e-14
CPD	-0.500989	2.03001e-14
PPFIA1	-0.318962	2.11295e-14
CGN	-0.280357	2.30516e-14
NUDCD3	-0.349402	2.34892e-14
CACUL1	-0.400076	2.42352e-14
BTG2	-0.3947	2.47993e-14
GTF3C1	-0.362224	2.57452e-14
SPECC1L	-0.461751	2.65962e-14
TRIP12	-0.317404	2.74075e-14
ARCN1	-0.395884	2.81042e-14
SMG6	-0.390087	3.55083e-14
ATP9A	-0.373453	3.64624e-14
LARP1	-0.302233	3.93984e-14
HERC1	-0.507822	4.75885e-14
PLEKHB2	-0.410139	4.76742e-14
KIF21A	-0.451949	4.8181e-14
PJA2	-0.449536	4.85118e-14
MTDH	-0.366697	5.08372e-14
AC127070.1	-0.30141	5.76413e-14
IGF2R	-0.290306	5.80476e-14
YTHDF3	-0.497524	6.00424e-14
IGSF3	-0.399043	6.33201e-14
SPEN	-0.313649	6.67576e-14
RAPGEF2	-0.362885	7.99864e-14
BAZ1B	-0.283246	8.40456e-14
RP11-437B10.1	-0.310862	8.83168e-14
HECTD1	-0.294647	9.36662e-14
PHACTR4	-0.394783	1.03673e-13
APLP2	-0.267083	1.06727e-13
USP54	-0.345098	1.10519e-13
TRRAP	-0.419931	1.14767e-13
PRPF8	-0.332169	1.15942e-13
DSG2	-0.357653	1.19575e-13
LMNB2	-0.309548	1.26996e-13
PANK3	-0.367737	1.28146e-13
FASN	-0.385753	1.5362e-13
ZBTB38	-0.374283	1.60013e-13
ABCF1	-0.290927	1.60013e-13
XRCC6	-0.304802	1.65688e-13
REST	-0.409804	1.68036e-13
ZC3H4	-0.281489	2.12278e-13
B4GALT5	-0.376043	2.36054e-13
ZNF148	-0.4595	2.86318e-13
CRK	-0.374026	2.94883e-13
CAB39	-0.347085	3.21276e-13
RAD21	-0.285698	3.26663e-13
KAT6A	-0.302494	3.31931e-13
PRKCI	-0.41354	3.96908e-13
RHPN2	-0.403156	4.00351e-13
HCFC1	-0.486649	4.1445e-13
BICD2	-0.36357	4.24208e-13
WASF2	-0.365669	4.2926e-13
UBR4	-0.282357	4.8022e-13
ADAM10	-0.340914	4.88429e-13
SVIL	-0.287647	5.08609e-13
TACC1	-0.301916	5.31583e-13
PUM1	-0.401962	5.37886e-13
KPNA1	-0.341225	5.55064e-13
TJP2	-0.281513	5.59017e-13
SHROOM3	-0.326725	5.85315e-13
NARS	-0.273322	6.00726e-13
GALNT5	-0.415584	6.17274e-13
VPS41	-0.423711	6.66756e-13
FBXO21	-0.523872	6.84957e-13
SENP2	-0.366969	8.27919e-13
LPIN2	-0.462388	8.88e-13
RBM23	-0.336486	1.00352e-12
ECT2	-0.378779	1.07669e-12
MICAL3	-0.279877	1.15284e-12
CDC42BPA	-0.293025	1.19025e-12
ZFP91-CNTF	-0.293378	1.22347e-12
HDLBP	-0.254918	1.24426e-12
CRIM1	-0.414629	1.29487e-12
ANO6	-0.431112	1.42881e-12
SMARCC1	-0.272193	1.50534e-12
ZFP91	-0.276084	1.61481e-12
DHX16	-0.296006	1.689e-12
ACTN4	-0.318713	1.71869e-12
TMEM59	-0.301431	1.71986e-12
EI24	-0.299758	1.78429e-12
CAMSAP2	-0.283981	1.91744e-12
PCYOX1	-0.416501	1.93146e-12
HEG1	-0.399259	2.11569e-12
FAM107B	-0.272846	2.24021e-12
ASXL2	-0.396169	2.3023e-12
UHRF1BP1	-0.36896	2.31668e-12
COL4A1	-0.517489	2.55423e-12
DNMT1	-0.27604	2.79114e-12
HYOU1	-0.24974	2.95763e-12
TNKS2	-0.381172	3.03875e-12
SLC2A3P1	-0.542694	3.07799e-12
G3BP2	-0.276671	3.35892e-12
TUFT1	-0.267897	3.35892e-12
EPS8	-0.511138	3.75254e-12
SCD	-0.245239	3.99677e-12
ROCK1	-0.267932	4.03779e-12
MCFD2	-0.297093	4.304e-12
EGFR	-0.289565	4.304e-12
USP8	-0.306678	4.37975e-12
ETV3	-0.305989	4.7485e-12
KDM3B	-0.307035	5.07102e-12
KIF5B	-0.246831	5.45955e-12
NRDC	-0.282867	5.88122e-12
RP11-103C16.2	-0.523134	6.52037e-12
MCCC2	-0.38616	6.65642e-12
CTDSP2	-0.343206	7.44985e-12
DEK	-0.245812	7.79394e-12
EDEM3	-0.430188	8.08526e-12
RP11-140K17.3	-0.563861	8.29419e-12
ACTN1	-0.233638	8.36978e-12
LRP10	-0.287047	8.43708e-12
RP11-223P11.3	-0.450894	8.46497e-12
MAN1A2	-0.53655	8.59623e-12
GOLGA3	-0.243809	8.64191e-12
RAD54L2	-0.391746	9.35319e-12
RERE	-0.295106	9.42313e-12
POLR1A	-0.360911	9.58369e-12
PLS1	-0.426095	9.81486e-12
LAP3	-0.563974	9.82337e-12
HK2	-0.288176	1.03118e-11
PIP5K1A	-0.348311	1.08345e-11
DDX60	-0.642001	1.09496e-11
CTNND1	-0.242381	1.12058e-11
ATP11A	-0.265973	1.12073e-11
SLC25A24	-0.429424	1.25927e-11
PTPRK	-0.273759	1.28245e-11
PSMD2	-0.240844	1.34011e-11
PALLD	-0.257144	1.37996e-11
TES	-0.240355	1.4521e-11
MED13L	-0.369526	1.5022e-11
SBF2	-0.451478	1.51473e-11
YES1	-0.309104	1.77301e-11
DCTN1	-0.241155	1.78851e-11
SORT1	-0.338545	1.83765e-11
ARHGAP35	-0.241695	1.85977e-11
TGOLN2	-0.27121	1.8853e-11
PATL1	-0.337173	1.9722e-11
TOR1AIP2	-0.27908	2.00727e-11
RP11-223P11.2	-0.488708	2.0117e-11
ELMSAN1	-0.274032	2.1523e-11
PTPN1	-0.337244	2.205e-11
CTCF	-0.292914	2.22674e-11
OCLN	-0.307792	2.29922e-11
SQLE	-0.321924	2.3348e-11
AMIGO2	-0.281745	2.40681e-11
MYO1B	-0.382999	2.43444e-11
MFN2	-0.327287	2.54367e-11
LRBA	-0.44437	2.69166e-11
KDM4A	-0.282827	2.69645e-11
SH3PXD2B	-0.371315	2.73159e-11
PAPSS1	-0.361953	2.75239e-11
PPL	-0.225503	2.77026e-11
MUC6	-0.487929	2.79332e-11
AC013461.1	-0.382426	3.01483e-11
ROCK1P1	-0.777884	3.05155e-11
COMMD3-BMI1	-0.266463	3.39866e-11
EPB41L2	-0.228967	3.46948e-11
DST	-0.248761	3.688e-11
TET3	-0.362443	3.7723e-11
MSN	-0.226915	3.83108e-11
BUB1	-0.521577	4.24538e-11
IARS	-0.27386	4.30897e-11
ENAH	-0.267996	4.46703e-11
ABCC4	-0.437792	4.54577e-11
DUSP16	-0.271163	4.55697e-11
2024-09-11	-0.302541	4.81399e-11
FAF2	-0.295957	4.81566e-11
WWC2	-0.336635	4.96991e-11
XRN2	-0.276104	4.96991e-11
PBRM1	-0.39993	5.10969e-11
RFC1	-0.34409	5.13147e-11
MAP2K1	-0.290933	5.35464e-11
CTNNBL1	-0.238035	5.54086e-11
MED1	-0.273192	5.85274e-11
UNC119B	-0.511669	5.90958e-11
CIC	-0.265194	6.03904e-11
HK1	-0.358054	6.35198e-11
RP11-732A21.3	-0.499204	6.38264e-11
HNRNPM	-0.225175	6.68386e-11
UTP4	-0.445413	6.78646e-11
SMC2	-0.403979	7.19539e-11
DOCK1	-0.285457	7.24034e-11
WAPL	-0.263084	7.92699e-11
HELZ2	-0.311913	8.07657e-11
BRPF3	-0.330344	8.17299e-11
PRKDC	-0.264585	8.2349e-11
ARID1A	-0.243343	8.2349e-11
ERRFI1	-0.22014	8.2349e-11
EFTUD2	-0.338231	8.42574e-11
PPP1CB	-0.268266	8.42574e-11
ETF1	-0.255493	8.63544e-11
TOP1	-0.224985	9.22087e-11
ACBD3	-0.343882	9.28061e-11
APBB2	-0.303311	9.70684e-11
MYH9	-0.211518	9.75606e-11
CYTH3	-0.34402	1.04136e-10
PRC1	-0.255512	1.09155e-10
ANKRD40	-0.285554	1.11317e-10
UBR5	-0.252314	1.12591e-10
CTD-2231E14.2	-0.222557	1.13563e-10
RBM47	-0.397466	1.16411e-10
TMPO	-0.270985	1.20636e-10
BCL9L	-0.230078	1.21955e-10
SYTL4	-0.299092	1.23802e-10
DYNC1LI2	-0.232609	1.29214e-10
CPEB4	-0.348853	1.29775e-10
ATP2C1	-0.276383	1.30482e-10
RAB8B	-0.351574	1.30664e-10
CTB-147N14.6	-0.359369	1.33119e-10
SLC20A2	-0.330634	1.41799e-10
PARP14	-0.308559	1.43865e-10
B3GNT2	-0.357528	1.43874e-10
DNMBP	-0.31258	1.43983e-10
ZNHIT6	-0.41208	1.48111e-10
KIF21B	-0.225914	1.59221e-10
NFKB1	-0.384324	1.68237e-10
SUPT16H	-0.217427	1.70481e-10
ANKIB1	-0.363545	1.72012e-10
CYP51A1	-0.294764	1.87297e-10
RTCB	-0.242058	1.98023e-10
DSE	-0.310255	2.06019e-10
EP400	-0.264966	2.07185e-10
SF3A1	-0.262324	2.11253e-10
ADAM17	-0.341377	2.18435e-10
RAI14	-0.347674	2.18831e-10
FAM135A	-0.310072	2.43322e-10
GPR107	-0.306527	2.43322e-10
HIPK2	-0.38446	2.43569e-10
GALNT2	-0.231302	2.59688e-10
CCP110	-0.406189	2.82038e-10
THAP12	-0.363331	2.92087e-10
GNA13	-0.44779	2.95106e-10
ACTL6A	-0.248996	3.02718e-10
SART3	-0.232959	3.19555e-10
FNDC3B	-0.326239	3.23173e-10
PTGFRN	-0.325091	3.30576e-10
SGMS2	-0.510584	3.31954e-10
ARMCX3-AS1	-0.394298	3.31954e-10
SMARCA5-AS1	-0.795682	3.37795e-10
PLAGL2	-0.366715	3.37795e-10
MTF1	-0.353706	3.59267e-10
GATM	-0.422092	3.72143e-10
LBR	-0.347527	3.82109e-10
HSPA8	-0.226239	3.84386e-10
AC017101.10	-0.819406	3.99293e-10
SRF	-0.350923	4.10432e-10
TRMT6	-0.276114	4.15148e-10
CCDC47	-0.230613	4.15148e-10
PDLIM5	-0.317495	4.55553e-10
EDAR	-0.355966	4.77218e-10
PTPN14	-0.290135	4.82718e-10
NUP98	-0.337227	4.9802e-10
KIF13A	-0.286302	5.05411e-10
XPR1	-0.385204	5.12405e-10
ARFGEF2	-0.321219	5.14596e-10
KDM6A	-0.374991	5.48452e-10
DSP	-0.204666	5.64434e-10
SEC23A	-0.365271	5.81847e-10
PARP4	-0.297526	5.97297e-10
KIF2A	-0.391259	6.0443e-10
JADE2	-0.297921	6.34754e-10
HMGCR	-0.300276	6.36068e-10
TOR1AIP1	-0.353028	6.36538e-10
PCED1B	-0.291401	6.45955e-10
SSH1	-0.392714	6.4768e-10
PHF20L1	-0.294261	6.5999e-10
ITPR3	-0.207825	6.77422e-10
TXLNA	-0.286484	6.78534e-10
LRRD1	-0.281226	7.04876e-10
SNRNP200	-0.230295	7.33225e-10
JAK1	-0.307729	7.6511e-10
CCDC186	-0.267891	7.9602e-10
MYCBP2-AS1	-0.464749	8.06562e-10
FURIN	-0.280936	8.06562e-10
CEP170	-0.264925	8.06562e-10
BMPR2	-0.266521	8.24362e-10
HIF1A	-0.230895	8.37337e-10
MFHAS1	-0.280292	8.6156e-10
HIPK3	-0.387532	8.84649e-10
MPZL3	-0.418963	8.94236e-10
SLC16A1	-0.227169	1.01528e-09
GCC1	-0.237419	1.01643e-09
SIRT1	-0.369235	1.02201e-09
SCYL2	-0.314588	1.02201e-09
ATRN	-0.316818	1.03311e-09
RASA1	-0.374271	1.05506e-09
COPA	-0.221608	1.10215e-09
COBL	-0.282505	1.13009e-09
KIF3C	-0.280445	1.14537e-09
PSEN1	-0.227598	1.21367e-09
LMTK2	-0.275362	1.23839e-09
PPP2R2A	-0.271806	1.29407e-09
LCP1	-0.611118	1.31577e-09
PCNX1	-0.308574	1.35243e-09
TRAM1	-0.350679	1.37495e-09
EIF4G1	-0.197845	1.37662e-09
GTF3C3	-0.389951	1.38862e-09
ACSS2	-0.291526	1.39823e-09
LDHB	-0.230408	1.39823e-09
DDX1	-0.273225	1.44103e-09
MET	-0.286668	1.48218e-09
DOCK4	-0.756185	1.495e-09
UBE3C	-0.277144	1.50918e-09
MMP24	-0.282592	1.53426e-09
OSBPL10	-0.241153	1.54402e-09
EPSTI1	-0.2629	1.65701e-09
CASC4	-0.336536	1.68806e-09
GBP1	-0.678206	1.70248e-09
ZMPSTE24	-0.424904	1.72568e-09
USP32	-0.316835	1.7282e-09
BMP2K	-0.318164	1.85838e-09
TXNDC5	-0.226886	2.01363e-09
DCP1A	-0.402791	2.08052e-09
RP11-973D8.4	-0.336318	2.12875e-09
PITPNB	-0.327501	2.14976e-09
OTUD4	-0.35036	2.16746e-09
CTD-2154I11.2	-0.450575	2.24253e-09
SDCBP	-0.28194	2.24253e-09
TLK2	-0.233242	2.25133e-09
HIPK1	-0.29762	2.49288e-09
WTAPP1	-0.258498	2.52204e-09
TPM4	-0.19391	2.5629e-09
MTHFD2	-0.218082	2.66718e-09
MTHFD1L	-0.24987	2.67698e-09
ARHGAP10	-0.403694	2.72553e-09
PPP6R3	-0.255636	2.72553e-09
GLG1	-0.224694	2.92874e-09
GALC	-0.351936	2.98172e-09
PSAP	-0.207697	3.01441e-09
NBPF1	-0.296527	3.07386e-09
LPIN1	-0.30079	3.2575e-09
AHCYL1	-0.255526	3.26345e-09
MAGI1	-0.21474	3.44512e-09
XBP1	-0.204257	3.46719e-09
SMARCA2	-0.245354	3.51671e-09
RP11-244F12.3	-0.222143	3.59121e-09
CHD4	-0.196598	3.7001e-09
DHCR7	-0.404582	3.80841e-09
NCOR2	-0.195767	3.92871e-09
NUP153	-0.35451	3.96986e-09
UTP14C	-0.313443	3.96986e-09
SLC25A44	-0.295645	4.14194e-09
IDH3A	-0.351826	4.18303e-09
WAC	-0.217837	4.18303e-09
TMCO3	-0.253383	4.23893e-09
NRBP1	-0.219679	4.3663e-09
ABL1	-0.25494	4.53194e-09
FILIP1L	-0.220311	4.94329e-09
SLC38A1	-0.22354	5.01512e-09
CHSY1	-0.295251	5.38372e-09
CDK2	-0.319492	5.43896e-09
AGO2	-0.270573	5.74131e-09
TSPYL1	-0.257094	5.74131e-09
JADE3	-0.452179	5.88516e-09
KIAA0040	-0.253343	5.88938e-09
MORC3	-0.386865	5.95418e-09
NEDD9	-0.191859	6.0742e-09
CCDC88C	-0.240247	6.50395e-09
FAM208B	-0.298854	6.87688e-09
INO80	-0.278244	6.88899e-09
PEX19	-0.368718	6.99365e-09
AMOTL2	-0.237755	7.00764e-09
CSTF2	-0.29744	7.04248e-09
UNC13B	-0.348493	7.04265e-09
AP3B1	-0.296733	7.18392e-09
RREB1	-0.211311	7.25729e-09
RALGAPA2	-0.277741	7.38242e-09
TMOD3	-0.225075	7.42458e-09
MFN1	-0.372925	7.44206e-09
USP22	-0.250683	7.47301e-09
ECE1	-0.194044	7.47301e-09
ATP5B	-0.221283	7.59913e-09
RP5-1071N3.1	-0.725816	7.82165e-09
C6orf106	-0.238816	7.85295e-09
GZF1	-0.366591	7.96238e-09
RP1-199J3.7	-0.487578	7.97259e-09
PACSIN2	-0.207204	8.0399e-09
GPATCH11	-0.356461	8.05949e-09
PCM1	-0.217995	8.10775e-09
PSD3	-0.391722	8.14568e-09
TGS1	-0.383717	8.14568e-09
RP11-640I15.1	-0.349384	8.27562e-09
MFSD14A	-0.434122	8.36743e-09
LRPPRC	-0.289907	8.59085e-09
ACSL4	-0.339939	8.81288e-09
USP11	-0.294854	9.02147e-09
RPN1	-0.194757	9.12721e-09
DDX17	-0.221247	9.51263e-09
DCBLD1	-0.260519	9.90528e-09
TM9SF3	-0.311381	1.06032e-08
TXLNG	-0.262881	1.06032e-08
ANKRD28	-0.391791	1.06885e-08
ZFHX3	-0.244234	1.07399e-08
STAG2	-0.224738	1.07503e-08
IPO8	-0.300219	1.08232e-08
CLIP2	-0.203119	1.1025e-08
PLS3	-0.288241	1.10459e-08
RP11-10K16.1	-0.673056	1.11466e-08
CMB9-55A18.1	-0.278379	1.12386e-08
GPATCH8	-0.206679	1.12773e-08
SPIN1	-0.332434	1.14422e-08
CEP350	-0.242738	1.15357e-08
ASAP2	-0.271582	1.1589e-08
METAP2	-0.196164	1.18758e-08
SDE2	-0.2338	1.20842e-08
NSD1	-0.24181	1.21776e-08
HBEGF	-0.269558	1.22516e-08
PRKAR2A	-0.41651	1.23809e-08
CEP55	-0.264781	1.25926e-08
NCOA4	-0.370457	1.311e-08
ALCAM	-0.343674	1.33687e-08
PRMT5-AS1	-0.314832	1.35052e-08
MAP3K9	-0.344763	1.35876e-08
AC084809.2	-0.940571	1.38263e-08
PKP2	-0.277902	1.40971e-08
CLCN5	-0.291841	1.43974e-08
POGK	-0.244753	1.46124e-08
BAZ1A	-0.195083	1.46124e-08
MYCBP2	-0.377057	1.47366e-08
SEC16A	-0.236638	1.48602e-08
GSE1	-0.214004	1.54493e-08
BAG5	-0.228958	1.60757e-08
SNX30	-0.397755	1.62094e-08
CHN2	-0.376644	1.6476e-08
CDH17	-0.413778	1.70042e-08
RP11-1007O24.3	-0.368597	1.76385e-08
TLN2	-0.391281	1.78479e-08
ZMYM4	-0.266904	1.79044e-08
NDUFS1	-0.31361	2.02819e-08
DDAH1	-0.502269	2.03921e-08
MROH8	-0.477737	2.06651e-08
CSGALNACT2	-0.336883	2.07559e-08
TPD52L2	-0.200329	2.07559e-08
CBL	-0.357965	2.10182e-08
MIER1	-0.245011	2.11883e-08
USP9X	-0.201128	2.1866e-08
CCT5	-0.192715	2.28325e-08
RCOR1	-0.289129	2.30829e-08
ARFGEF1	-0.299607	2.32602e-08
STX3	-0.21484	2.34303e-08
ASH2L	-0.350993	2.3604e-08
UBE4A	-0.3534	2.37709e-08
STAU1	-0.193642	2.43549e-08
HSP90AA1	-0.194871	2.47273e-08
HNRNPU	-0.17788	2.52065e-08
ZFX	-0.350496	2.63469e-08
HNRNPH2	-0.201824	2.64765e-08
KMT2C	-0.261079	2.72336e-08
YWHAG	-0.200595	2.84559e-08
CDC42BPB	-0.180292	2.85959e-08
ZNF644	-0.278507	2.89944e-08
SDC1	-0.292807	2.96159e-08
SMIM12	-0.344294	2.97499e-08
SRPK1	-0.237699	3.00678e-08
PSME3	-0.219586	3.19297e-08
PTPRU	-0.334807	3.19959e-08
AP1AR	-0.263773	3.29482e-08
FAM53C	-0.291942	3.31792e-08
SLC4A2	-0.209773	3.31792e-08
RAB3GAP2	-0.327947	3.33553e-08
MDN1	-0.237546	3.35313e-08
SUCLA2	-0.312955	3.36215e-08
NUB1	-0.21175	3.51713e-08
SLC7A1	-0.246729	3.57624e-08
FKBP5	-0.423515	3.66743e-08
ANKS1A	-0.284196	3.74853e-08
VEZF1	-0.265396	3.74868e-08
AP1B1	-0.26587	3.89359e-08
LSS	-0.221568	3.90355e-08
GFM1	-0.329439	3.96971e-08
SMG7	-0.227644	3.97848e-08
ROCK2	-0.237788	4.00265e-08
FAM73A	-0.533374	4.06238e-08
PARG	-0.325618	4.1142e-08
TP53BP1	-0.194458	4.24458e-08
FDFT1	-0.219798	4.37944e-08
PDGFRA	-0.65703	4.58475e-08
DCTN1-AS1	-0.446671	4.74254e-08
SLC25A3	-0.228397	4.7703e-08
RNF213	-0.200677	4.77556e-08
ELK3	-0.323717	4.78155e-08
ITPR2	-0.408775	4.88235e-08
PMAIP1	-0.299272	4.99973e-08
MYO5C	-0.232997	5.25917e-08
ARHGAP5	-0.212828	5.35862e-08
FNIP2	-0.623909	5.40881e-08
GCN1	-0.236896	5.41236e-08
LYPLA1	-0.516965	5.4968e-08
LRP6	-0.24348	5.61266e-08
TOM1L2	-0.322031	5.74277e-08
TPM1	-0.177472	5.96514e-08
HELLS	-0.308325	6.05813e-08
SIK2	-0.341053	6.07249e-08
HIF1A-AS1	-0.634872	6.11223e-08
GART	-0.207507	6.13039e-08
DLC1	-0.440218	6.48897e-08
LA16c-431H6.6	-0.287955	6.60433e-08
UGP2	-0.259877	6.71783e-08
ABCE1	-0.315771	6.81409e-08
ARMCX3	-0.250326	6.96266e-08
ADIPOR1	-0.205613	6.96266e-08
NCOA5	-0.260529	6.96901e-08
CCNYL1	-0.259241	7.01616e-08
UPF1	-0.223633	7.03507e-08
PAPOLA	-0.197441	7.21768e-08
NUMB	-0.231594	7.40082e-08
KIAA1429	-0.272384	7.50179e-08
ABLIM1	-0.250738	7.67199e-08
RRP1B	-0.243042	7.81366e-08
GNS	-0.330934	7.97374e-08
RAI1	-0.260981	8.01689e-08
CEMIP	-0.535642	8.46579e-08
CDC73	-0.216395	8.58806e-08
DDX3X	-0.17597	8.63739e-08
CALCOCO2	-0.180156	8.71785e-08
PYGB	-0.215674	8.7852e-08
COL4A5	-0.217098	8.8528e-08
FAM168B	-0.229146	9.04697e-08
TTC3	-0.19597	9.142e-08
MLLT4	-0.182473	9.15586e-08
NR3C2	-0.517269	9.5361e-08
RP11-138I18.1	-0.652288	9.54108e-08
RNF20	-0.193464	9.70957e-08
EPDR1	-0.301872	9.77391e-08
KLHL5	-0.196771	9.77391e-08
METTL13	-0.291446	9.8071e-08
AC005037.3	-0.386145	9.8483e-08
CASZ1	-0.235775	9.8483e-08
TRIM37	-0.289827	9.8865e-08
C1orf106	-0.207365	9.91071e-08
RASSF3	-0.269861	1.00323e-07
EFCAB2	-0.224473	1.02728e-07
FGA	-0.993494	1.02829e-07
KIAA0232	-0.215633	1.03099e-07
SPTY2D1	-0.261534	1.04702e-07
NUP58	-0.321089	1.04826e-07
GPD2	-0.439398	1.12685e-07
XPOT	-0.19282	1.1447e-07
YAP1	-0.187638	1.18281e-07
SUCO	-0.248334	1.18763e-07
HSD17B4	-0.205201	1.21907e-07
TAF13	-0.292641	1.2301e-07
SDHA	-0.20831	1.25731e-07
RBBP5	-0.284273	1.26204e-07
FNDC3A	-0.367652	1.2991e-07
TMEM131	-0.284833	1.2991e-07
FOXO3	-0.231204	1.2991e-07
VHL	-0.271012	1.34413e-07
SKIV2L2	-0.354945	1.3637e-07
RAB14	-0.28354	1.3637e-07
2024-09-10	-0.216492	1.39863e-07
NBAS	-0.505371	1.49076e-07
PPP4R1	-0.259592	1.49368e-07
PPM1B	-0.226871	1.49402e-07
ATP1A1	-0.17702	1.49402e-07
AP2B1	-0.225578	1.52075e-07
MAML3	-0.423138	1.53053e-07
ADIPOR2	-0.230387	1.56673e-07
RP11-849H4.4	-0.169198	1.68563e-07
LMAN1	-0.23592	1.71789e-07
FGD6	-0.275009	1.7194e-07
ABHD2	-0.223198	1.75572e-07
KDM2A	-0.202792	1.76809e-07
BCL2L13	-0.26311	1.76817e-07
CDC25C	-0.50302	1.85567e-07
REV3L	-0.354129	1.93776e-07
DCAF11	-0.220604	1.97234e-07
CSNK1A1	-0.189344	1.984e-07
MTFR1	-0.332664	1.99073e-07
TRAPPC11	-0.385571	1.99685e-07
RP11-737O24.2	-0.724431	2.00217e-07
LIPG	-0.192331	2.12075e-07
FNBP1	-0.203622	2.14333e-07
SLC3A2	-0.167936	2.16545e-07
ACACA	-0.279646	2.23045e-07
MTHFD1	-0.214271	2.24601e-07
IFIH1	-0.308229	2.26024e-07
SWAP70	-0.178368	2.26024e-07
CHUK	-0.375482	2.26899e-07
TEAD1	-0.263997	2.27081e-07
SSH2	-0.348132	2.29382e-07
CYFIP1	-0.2633	2.30194e-07
EIF3CL	-0.169125	2.30471e-07
ETV5	-0.282513	2.32571e-07
ZNF740	-0.309197	2.33355e-07
HKDC1	-0.200115	2.34111e-07
FBXO34	-0.271825	2.34445e-07
EDEM1	-0.371947	2.41625e-07
ATP11B	-0.24498	2.42157e-07
FRAS1	-0.281683	2.44109e-07
SLC2A1	-0.181869	2.47209e-07
F5	-0.383905	2.48951e-07
RSAD2	-0.396592	2.5053e-07
DHX8	-0.266804	2.62759e-07
ORC2	-0.273309	2.63115e-07
ZNF697	-0.282085	2.72099e-07
MAP4K4	-0.165933	2.73448e-07
GTPBP1	-0.265172	2.73691e-07
ITCH	-0.230512	2.89212e-07
NCOR1	-0.188713	2.89212e-07
BLOC1S5-TXNDC5	-0.188262	2.93927e-07
CTD-2410N18.5	-0.182646	2.95287e-07
ATP13A3	-0.23777	2.97526e-07
COPB1	-0.211944	3.03618e-07
AGPAT1	-0.279164	3.03926e-07
CCDC6	-0.2929	3.06193e-07
SETD2	-0.173205	3.07836e-07
SAE1	-0.171039	3.07913e-07
PARD3B	-0.279954	3.10542e-07
CHTF8	-0.348807	3.17889e-07
SRP68	-0.203556	3.2178e-07
KIF16B	-0.232535	3.35968e-07
SARAF	-0.248606	3.38164e-07
CLIP1	-0.165928	3.41243e-07
KCTD3	-0.232297	3.4151e-07
DTX3L	-0.311219	3.46225e-07
ABI1	-0.22236	3.50409e-07
EP300	-0.200437	3.51501e-07
RP11-361D15.2	-0.279646	3.73158e-07
SIPA1L2	-0.306521	3.7449e-07
EPRS	-0.166478	3.92679e-07
RELL1	-0.259864	3.9334e-07
TBC1D23	-0.331958	3.95362e-07
MYRF	-0.185449	3.98274e-07
PSG11	-1.26229	4.15104e-07
DDX52	-0.217594	4.18963e-07
ZC3H7B	-0.199498	4.19372e-07
BUB1B	-0.279317	4.22501e-07
KPNA4	-0.225321	4.25103e-07
SENP3	-0.272139	4.28061e-07
UBR2	-0.238792	4.32095e-07
POLR3D	-0.177107	4.40224e-07
CAPZA2	-0.299626	4.40541e-07
KLF6	-0.17473	4.47517e-07
FYTTD1	-0.244218	4.58681e-07
SLC7A11	-0.227833	4.64338e-07
CHMP7	-0.224826	4.84896e-07
SLC25A30	-0.471123	4.99685e-07
FGFR2	-0.393477	5.10041e-07
ARRB1	-0.443412	5.19612e-07
RANBP2	-0.166748	5.19639e-07
BPTF	-0.189221	5.19891e-07
EFR3A	-0.336906	5.28323e-07
EXOC4	-0.319062	5.45637e-07
SYTL2	-0.212391	5.50955e-07
NOS1AP	-0.557842	5.55741e-07
TNS3	-0.199755	5.55757e-07
ARHGEF5	-0.200382	5.62211e-07
RP3-394A18.1	-0.218852	5.70488e-07
COG4	-0.286314	5.73594e-07
CTPS2	-0.409339	5.77534e-07
CEP170B	-0.169657	5.77534e-07
TAF2	-0.270133	5.81738e-07
RIPK1	-0.224411	5.82141e-07
ACADM	-0.306114	5.99405e-07
SLC23A2	-0.254493	5.99405e-07
AKAP1	-0.195394	6.07538e-07
PLCG1-AS1	-0.301416	6.14587e-07
RC3H2	-0.285343	6.18242e-07
DHX15	-0.191191	6.18573e-07
SYNJ2	-0.239277	6.27544e-07
RP2	-0.422467	6.36468e-07
UBR7	-0.320224	6.42583e-07
AC079305.10	-0.473326	6.47733e-07
CCDC103	-0.357353	6.55597e-07
ARL13B	-0.365649	6.5964e-07
ZBTB39	-0.419695	6.68624e-07
TGFBRAP1	-0.396098	6.72982e-07
EGLN1	-0.192123	6.76423e-07
GALNT1	-0.314054	6.78966e-07
PLEKHO2	-0.334736	6.80499e-07
RNF6	-0.191283	6.84042e-07
AJUBA	-0.17897	6.86649e-07
TBCE	-0.246617	6.88639e-07
PTPRF	-0.161401	6.89232e-07
CHD7	-0.163876	6.89516e-07
TEX2	-0.326253	7.03097e-07
CYLD	-0.313315	7.08647e-07
PODXL	-0.182392	7.13981e-07
USP18	-0.430897	7.27914e-07
CTD-2024P10.1	-0.920433	7.29212e-07
CTD-2047H16.4	-0.483627	7.30684e-07
WASL	-0.29079	7.47682e-07
PI4KB	-0.232524	7.64554e-07
NAA15	-0.229959	7.77643e-07
YWHAQ	-0.223335	7.9404e-07
GCC2	-0.185647	7.94452e-07
FAM120A	-0.192184	8.11563e-07
CXADR	-0.296278	8.14213e-07
FAM98A	-0.297432	8.23676e-07
SREBF2	-0.204122	8.34294e-07
RP11-192H23.7	-0.421094	8.40445e-07
UBE2H	-0.164161	8.55567e-07
BPNT1	-0.356245	8.61e-07
RAPGEF1	-0.258568	8.63314e-07
EMC1	-0.243583	8.75332e-07
CTC-281F24.5	-0.588306	8.85211e-07
TMX1	-0.268188	8.91387e-07
RP11-474G23.1	-0.264524	9.00553e-07
AFF1	-0.257233	9.14518e-07
LGR4	-0.312828	9.23943e-07
ZDHHC6	-0.178761	9.48595e-07
ASCC3	-0.261149	9.64802e-07
GRK5	-0.360481	9.6607e-07
CREB5	-0.296133	9.68243e-07
MAPK1	-0.282533	9.73038e-07
FAM49B	-0.214801	9.87612e-07
GALNT7	-0.327479	9.87909e-07
CMTR1	-0.268783	9.87909e-07
MCM3AP	-0.179109	9.98667e-07
ELL2	-0.21092	9.99005e-07
MIA3	-0.185932	1.02776e-06
DIP2B	-0.351922	1.04626e-06
CDK1	-0.316466	1.07676e-06
EZR-AS1	-0.318515	1.08469e-06
PSMC1	-0.157861	1.10527e-06
ZNF641	-0.348502	1.11357e-06
STX17	-0.376795	1.15144e-06
PTPRJ	-0.281884	1.15726e-06
TRIM44	-0.163448	1.16008e-06
EML4	-0.265041	1.16793e-06
TPX2	-0.168363	1.18751e-06
TFRC	-0.4757	1.18966e-06
USP19	-0.277881	1.19871e-06
SUN2	-0.200113	1.21556e-06
NEK7	-0.363136	1.22265e-06
HERC2	-0.182717	1.24106e-06
CCDC117	-0.394408	1.26166e-06
HNRNPR	-0.164268	1.26975e-06
PRRC2A	-0.161765	1.27257e-06
FNBP1L	-0.181384	1.29755e-06
MTMR12	-0.377034	1.29839e-06
NSF	-0.343971	1.30078e-06
PAK2	-0.2388	1.31132e-06
UBAP1	-0.184005	1.31362e-06
SLC2A3	-0.165731	1.31362e-06
CTC-432M15.3	-0.4922	1.34615e-06
HTT	-0.254376	1.34987e-06
TDG	-0.287379	1.3513e-06
SMCR8	-0.210088	1.3668e-06
ACO1	-0.357997	1.37739e-06
BDKRB2	-0.361742	1.3827e-06
SLC46A1	-0.27853	1.3827e-06
KMT2A	-0.268514	1.3827e-06
ERBIN	-0.168807	1.38999e-06
OTUD7B	-0.166183	1.38999e-06
GNPTAB	-0.351302	1.39361e-06
PPP4R3A	-0.151754	1.42632e-06
UHRF1	-0.22593	1.42683e-06
JAG1	-0.176947	1.48571e-06
UBXN7	-0.242076	1.49202e-06
TATDN2	-0.256019	1.49436e-06
RASEF	-0.274191	1.51044e-06
RP5-1187M17.10	-0.249663	1.52964e-06
HECTD4	-0.225788	1.53141e-06
TLK1	-0.22879	1.53738e-06
RP11-697E22.2	-0.403775	1.54551e-06
ARNTL2	-0.260483	1.54867e-06
NBPF26	-0.179202	1.5817e-06
WDR47	-0.304685	1.62078e-06
ARHGAP29	-0.250283	1.64173e-06
RFC2	-0.353457	1.65856e-06
NEK1	-0.374042	1.66823e-06
KDM1A	-0.22824	1.67809e-06
KATNAL1	-0.297117	1.6828e-06
DDX6	-0.247041	1.69866e-06
ITGAV	-0.19148	1.71703e-06
LNX2	-0.385639	1.75215e-06
MAOA	-0.615531	1.7609e-06
ABALON	-0.156513	1.77713e-06
GSK3B	-0.226957	1.79364e-06
CLINT1	-0.16563	1.794e-06
RRBP1	-0.143301	1.80309e-06
RP5-821D11.7	-0.481094	1.82694e-06
GMCL1	-0.382232	1.83383e-06
USP13	-0.51501	1.83958e-06
VPS13D	-0.216585	1.86353e-06
PPP4R2	-0.195508	1.94913e-06
TOP2A	-0.176332	1.96818e-06
SLC44A2	-0.236447	1.9801e-06
KIAA1671	-0.223106	2.03292e-06
PRDX3	-0.41391	2.053e-06
PWP1	-0.199062	2.0813e-06
IST1	-0.190747	2.0813e-06
TMED8	-0.335534	2.13656e-06
PIK3CB	-0.283807	2.16286e-06
FYCO1	-0.215438	2.1706e-06
CCT7	-0.158249	2.19901e-06
ETS1	-0.234471	2.20242e-06
MBTPS1	-0.190216	2.22376e-06
TANC1	-0.172347	2.25967e-06
CPVL	-0.239301	2.31352e-06
AFAP1	-0.185808	2.32209e-06
SYNRG	-0.28843	2.37421e-06
NOL6	-0.266697	2.37421e-06
ERN1	-0.300168	2.39131e-06
JMJD1C	-0.203794	2.39778e-06
SARS	-0.149473	2.40648e-06
ATAD2	-0.25024	2.44159e-06
ARHGAP18	-0.255526	2.47244e-06
SLC39A14	-0.204991	2.4826e-06
MBTD1	-0.374463	2.49711e-06
M6PR	-0.214024	2.49826e-06
CAPN2	-0.152095	2.50178e-06
AACS	-0.224793	2.50798e-06
CSNK1G1	-0.328345	2.53091e-06
SSR1	-0.164523	2.59784e-06
LIMS1	-0.207113	2.60111e-06
CDS1	-0.343791	2.63547e-06
ZNF776	-0.313469	2.65868e-06
SARM1	-0.280878	2.67773e-06
OSMR	-0.241215	2.7445e-06
SGPL1	-0.38486	2.75137e-06
MTMR3	-0.201856	2.75727e-06
STT3B	-0.206804	2.76464e-06
ZMIZ1	-0.232787	2.77461e-06
CYP4F35P	-0.410742	2.82849e-06
ESRP1	-0.169395	2.82851e-06
RP11-156E8.1	-0.237841	2.94904e-06
ARHGAP30	-0.325259	2.96091e-06
MCM2	-0.275495	2.98872e-06
SMC3	-0.183207	2.99455e-06
MIB1	-0.25037	3.00498e-06
USP24	-0.187717	3.1032e-06
SRRM1	-0.164933	3.12953e-06
LARS	-0.17645	3.14376e-06
CCT4	-0.201108	3.14383e-06
NCOA1	-0.297396	3.16387e-06
SOX4	-0.160942	3.19061e-06
ERCC6	-0.296472	3.21172e-06
ENO1	-0.145617	3.22651e-06
GNL3L	-0.34132	3.24012e-06
SECISBP2L	-0.199107	3.26244e-06
BAZ2B	-0.17128	3.26355e-06
DNAJC10	-0.161663	3.27294e-06
SPC24	-0.256707	3.2837e-06
PLAUR	-0.1411	3.33023e-06
ABL2	-0.260869	3.37525e-06
GRHL2	-0.247939	3.38353e-06
MAML1	-0.22591	3.4049e-06
CLIC4	-0.184799	3.41617e-06
NCAPH	-0.291946	3.54132e-06
SGPP1	-0.378267	3.54559e-06
RP11-158I13.2	-0.481932	3.55568e-06
ATP6V1A	-0.341032	3.61354e-06
OXR1	-0.342439	3.63624e-06
CNOT8	-0.222769	3.71047e-06
MAP4K3	-0.344472	3.72101e-06
SETD3	-0.189909	3.75238e-06
BACH1	-0.316305	3.80165e-06
RAP1B	-0.174257	3.87383e-06
RP11-271C24.2	-1.13614	3.87767e-06
SUDS3	-0.183184	4.00252e-06
WLS	-0.228762	4.02358e-06
DHX38	-0.151279	4.03945e-06
RPS6KB1	-0.242561	4.06066e-06
CD274	-0.428077	4.07646e-06
UTP20	-0.304564	4.10148e-06
PRKCE	-0.568623	4.16104e-06
TUBGCP3	-0.277696	4.17384e-06
PRRC2C	-0.13929	4.22439e-06
FUBP3	-0.174707	4.23466e-06
PDS5A	-0.187328	4.26794e-06
PKN2	-0.24362	4.349e-06
UGGT1	-0.184651	4.36653e-06
ZRANB1	-0.191274	4.43905e-06
ZNF468	-0.298498	4.45566e-06
UBE3A	-0.217821	4.69677e-06
CTD-3203P2.3	-0.597653	4.77182e-06
LSM1	-0.221946	4.77182e-06
VPS13C	-0.217974	4.81332e-06
SPDL1	-0.246689	4.84304e-06
PBX1	-0.348173	4.94798e-06
PLEC	-0.14352	4.96312e-06
FBXO28	-0.282644	5.0151e-06
EIF4G2	-0.143826	5.01866e-06
CSRP1	-0.171081	5.06116e-06
LRP1	-0.225775	5.08939e-06
SRSF3	-0.159135	5.18609e-06
MPP5	-0.280619	5.19654e-06
CCDC144NL-AS1	-0.287487	5.21221e-06
USP53	-0.179401	5.2142e-06
ST3GAL2	-0.377663	5.23286e-06
DSC2	-0.219824	5.2685e-06
UAP1	-0.210872	5.30063e-06
NUDT4	-0.141972	5.37285e-06
SFMBT1	-0.289607	5.37419e-06
ERLIN2	-0.261548	5.38172e-06
ADD3	-0.187346	5.38263e-06
HSP90AA2P	-0.38671	5.55633e-06
RAB23	-0.318498	5.60344e-06
UFL1	-0.214453	5.68323e-06
INTS12	-0.396796	5.68414e-06
ACSL3	-0.194935	5.74044e-06
GSTCD	-0.501899	5.74254e-06
CLPX	-0.23541	5.7446e-06
KIAA1522	-0.173626	5.74743e-06
PRPF4	-0.202956	5.75943e-06
RP5-972B16.2	-0.554331	5.88562e-06
UBR1	-0.340536	5.96259e-06
EPC2	-0.265715	6.02503e-06
PTPN9	-0.280977	6.03911e-06
SOD2	-0.266508	6.03911e-06
TIAM1	-0.31223	6.07308e-06
STK4	-0.192544	6.08034e-06
ZBED4	-0.265552	6.08188e-06
C1orf198	-0.232352	6.09964e-06
AC023283.1	-0.201861	6.14444e-06
ZBED6	-0.2934	6.1899e-06
CDK5RAP2	-0.17757	6.23606e-06
DNAJC5	-0.188143	6.25903e-06
IPO7	-0.158696	6.26834e-06
AC240274.1	-0.19016	6.27015e-06
NOP14	-0.154517	6.31916e-06
SH2B3	-0.252483	6.33519e-06
UBAP2	-0.198964	6.34345e-06
AC090587.4	-0.615766	6.37973e-06
SLMAP	-0.154491	6.43021e-06
PPP1R12A	-0.181922	6.70278e-06
SURF4	-0.191399	6.72761e-06
NFE2L3	-0.19708	6.80226e-06
RP11-56B16.5	-0.444388	6.82821e-06
AC069368.3	-0.366998	6.85969e-06
KLHL2	-0.27345	6.85969e-06
RAD23B	-0.155371	6.87378e-06
RP11-544M22.13	-0.180137	6.87758e-06
RP5-940J5.6	-0.283469	6.87905e-06
MAST4	-0.298579	7.20951e-06
SNX4	-0.268344	7.35394e-06
BSPRY	-0.259974	7.38969e-06
KIAA1462	-0.328739	7.4398e-06
CDK8	-0.272008	7.56877e-06
WDR44	-0.263226	7.59985e-06
CTDSPL2	-0.261104	7.59985e-06
CKAP4	-0.209463	7.71741e-06
NCAPG2	-0.257803	7.76778e-06
CNDP2	-0.204012	7.81565e-06
PAPD5	-0.281008	7.83952e-06
KIAA0319L	-0.21685	7.9807e-06
SBNO1	-0.188731	8.1079e-06
ATP11C	-0.32513	8.181e-06
KRT81	-0.178915	8.20249e-06
SUSD1	-0.215503	8.26551e-06
MADD	-0.19172	8.29114e-06
ARMC1	-0.396577	8.29344e-06
KDM2B	-0.245595	8.48305e-06
SOWAHC	-0.271703	8.61383e-06
TNFAIP3	-0.16895	8.61663e-06
FARP2	-0.302109	8.6411e-06
MGA	-0.266597	8.67726e-06
ZNF28	-0.266136	8.81126e-06
RP11-867G23.3	-0.255159	9.07652e-06
PDPK1	-0.248551	9.1324e-06
AL109923.1	-0.218115	9.13999e-06
PHF6	-0.325062	9.23759e-06
STAMBPL1	-0.341681	9.37043e-06
DARS	-0.209404	9.54973e-06
PAQR3	-0.262919	9.95807e-06
NCOA3	-0.199642	9.96481e-06
UBP1	-0.177263	1.01141e-05
MLK7-AS1	-0.623125	1.0261e-05
LINC01629	-1.10003	1.05632e-05
MSH2	-0.379394	1.06492e-05
TAB2	-0.169994	1.06548e-05
ALDH7A1	-0.189046	1.06591e-05
PPP1R10	-0.159531	1.0792e-05
RP11-438J1.1	-0.239509	1.09281e-05
XXbac-B461K10.4	-0.173246	1.09828e-05
DDI2	-0.267021	1.11362e-05
IL6ST	-0.226183	1.1205e-05
CFTR	-0.20893	1.12312e-05
SPRY4	-0.229681	1.13494e-05
UQCRC1	-0.19014	1.13494e-05
CXCL8	-0.230995	1.13736e-05
FDPS	-0.145509	1.1394e-05
HBS1L	-0.239295	1.14202e-05
AREL1	-0.265797	1.16264e-05
ARHGEF34P	-0.151183	1.16485e-05
REPS1	-0.252114	1.18696e-05
ASXL1	-0.175027	1.198e-05
TRAPPC10	-0.249413	1.21103e-05
HIVEP2	-0.23534	1.21103e-05
PGM2L1	-0.1697	1.22089e-05
WDR3	-0.276263	1.22225e-05
PRICKLE2	-0.939078	1.24653e-05
ABTB2	-0.186294	1.25788e-05
PCDH7	-0.209863	1.33482e-05
CSNK1G3	-0.232524	1.35158e-05
RBBP7	-0.183707	1.35883e-05
FAM198B	-0.205931	1.37165e-05
FBXW11	-0.435703	1.38292e-05
NF1	-0.242833	1.40684e-05
PGK1	-0.162156	1.4351e-05
GMFB	-0.190418	1.46326e-05
TENM3	-0.256352	1.46337e-05
POLR2A	-0.146232	1.48751e-05
TRAPPC6B	-0.181732	1.50266e-05
RP4-756G23.5	-0.355278	1.50929e-05
CBX3	-0.140204	1.52001e-05
ZFYVE9	-0.277156	1.53431e-05
SMCHD1	-0.173112	1.55375e-05
PRRG1	-0.295619	1.59597e-05
CLSPN	-0.217724	1.60008e-05
RP11-449H3.3	-0.178963	1.6044e-05
PPP2CB	-0.222738	1.60645e-05
DDX19A	-0.189158	1.60649e-05
OSGIN2	-0.261003	1.61078e-05
KDM4B	-0.190548	1.61714e-05
KIF4A	-0.213352	1.64513e-05
CRCP	-0.239454	1.67589e-05
BBX	-0.198132	1.70478e-05
AC099850.1	-0.534835	1.71066e-05
IQGAP2	-0.226833	1.71693e-05
NLN	-0.249512	1.75125e-05
HSPG2	-0.151016	1.76799e-05
SPTLC1	-0.17301	1.7759e-05
ITSN2	-0.153094	1.79376e-05
WDR70	-0.206376	1.79665e-05
PITPNM2	-0.324997	1.8043e-05
NUP188	-0.2893	1.83162e-05
SETD5	-0.144831	1.84233e-05
CTNNA1	-0.135721	1.84261e-05
DSG2-AS1	-0.344602	1.84974e-05
TMEM245	-0.275819	1.8861e-05
ZFR	-0.172916	1.8861e-05
ARAP2	-0.256424	1.94015e-05
DOPEY2	-0.27732	1.97722e-05
DIAPH3-AS1	-0.846449	1.98144e-05
CYB5D1	-0.216165	2.01736e-05
API5	-0.176715	2.06145e-05
NORAD	-0.133811	2.08854e-05
CHM	-0.331015	2.09157e-05
XXbac-BPG248L24.12	-0.162026	2.0922e-05
CNST	-0.307614	2.12189e-05
TRIM2	-0.315777	2.13741e-05
PSME4	-0.233123	2.16645e-05
AKAP10	-0.245564	2.17622e-05
ADPGK-AS1	-0.543125	2.18323e-05
MRPL46	-0.235815	2.20441e-05
TET2	-0.243991	2.24544e-05
RP11-707G14.1	-0.326099	2.27335e-05
PGD	-0.144364	2.33337e-05
LRP8	-0.221672	2.37352e-05
TNRC6A	-0.158567	2.38394e-05
GON4L	-0.135928	2.40799e-05
RAPH1	-0.252286	2.40917e-05
MCM6	-0.335223	2.43791e-05
NAV2	-0.311838	2.44234e-05
RBM33	-0.167395	2.48517e-05
AFTPH	-0.213506	2.53798e-05
ZHX1	-0.202272	2.57416e-05
KLF5	-0.144037	2.57821e-05
ANKRD27	-0.208444	2.60533e-05
UXS1	-0.229207	2.65903e-05
NPLOC4	-0.210194	2.67847e-05
SLC8B1	-0.26432	2.68694e-05
KPNA3	-0.241315	2.7532e-05
RP11-290L1.3	-0.142087	2.7564e-05
NAA25	-0.27715	2.76447e-05
SYNPR	-0.35031	2.78555e-05
MEPCE	-0.222358	2.78952e-05
ALAS1	-0.214475	2.86892e-05
EVI5	-0.260052	2.92058e-05
MAN2A1	-0.31798	2.93045e-05
DAAM1	-0.195007	2.93139e-05
CCNB1	-0.218081	2.94895e-05
ADD1	-0.141557	2.94895e-05
LMBR1	-0.229791	2.9539e-05
KPNA6	-0.184848	2.96438e-05
RPA1	-0.260276	3.02777e-05
IDH1	-0.150609	3.0626e-05
ATP7A	-0.441942	3.1023e-05
FGD5-AS1	-0.242423	3.1023e-05
FGFR4	-0.2774	3.21779e-05
SMIM19	-0.386384	3.25366e-05
RBBP9	-0.363275	3.25366e-05
CTGF	-0.2217	3.25366e-05
PPA2	-0.212242	3.25732e-05
USP6NL	-0.156266	3.28611e-05
UGDH	-0.280989	3.28889e-05
GTF2I	-0.176236	3.33558e-05
KIF1BP	-0.218346	3.33789e-05
PARP9	-0.204473	3.4064e-05
ZKSCAN1	-0.168024	3.43974e-05
ZNRF3	-0.266989	3.47264e-05
ZFYVE26	-0.244258	3.48588e-05
H6PD	-0.265653	3.48619e-05
SERPINB2	-0.199991	3.53939e-05
RNASEL	-0.404052	3.55118e-05
AP1S3	-0.305017	3.56479e-05
ARHGAP44	-0.437816	3.57783e-05
FAXDC2	-0.26418	3.62272e-05
XPC	-0.151149	3.63839e-05
OSBPL8	-0.208694	3.65697e-05
RAPGEF6	-0.386298	3.66046e-05
FBXL18	-0.563922	3.66758e-05
MCTP1	-0.282531	3.67324e-05
ANO1	-0.176721	3.72328e-05
GOSR1	-0.208945	3.72965e-05
RP11-176H8.1	-0.429726	3.77028e-05
FUBP1	-0.149946	3.839e-05
BECN1	-0.144519	3.90928e-05
DGKD	-0.1545	3.91289e-05
EIF2AK2	-0.236581	3.93685e-05
WDFY3	-0.216396	3.94096e-05
KIF23	-0.181181	3.95427e-05
CCNT1	-0.269868	3.95714e-05
CAND1	-0.236254	4.00497e-05
RASGRP1	-0.298535	4.01831e-05
RINT1	-0.414066	4.05955e-05
GATAD2A	-0.150348	4.06603e-05
ICAM1	-0.154827	4.11071e-05
PDCD11	-0.136401	4.15366e-05
MTOR	-0.181235	4.1599e-05
POLA1	-0.359397	4.17444e-05
IGFL1P1	-0.200939	4.22708e-05
CADPS2	-0.305487	4.24133e-05
ACAT2	-0.246472	4.24461e-05
PTPN21	-0.193788	4.30726e-05
RIF1	-0.188644	4.32259e-05
CTSV	-0.198171	4.33475e-05
SASH1	-0.298308	4.37578e-05
RSPRY1	-0.266037	4.38061e-05
CARS-AS1	-0.27678	4.4145e-05
STX12	-0.35266	4.42808e-05
STARD7	-0.225199	4.4681e-05
RB1CC1	-0.175374	4.48729e-05
C4orf19	-0.23286	4.49369e-05
IDI2-AS1	-0.399146	4.51118e-05
RP11-529K1.4	-0.570623	4.52187e-05
ARID1B	-0.167193	4.52235e-05
RUVBL1	-0.163026	4.52235e-05
GNB5	-0.235041	4.52877e-05
EPHA2	-0.13576	4.5841e-05
IL17RD	-0.407616	4.59484e-05
PIK3R1	-0.163021	4.63171e-05
C5orf51	-0.450737	4.63262e-05
FAM13B	-0.246125	4.65108e-05
DENR	-0.139095	4.71725e-05
CDH1	-0.285313	4.73165e-05
FAM129B	-0.132788	4.73809e-05
RBSN	-0.234307	4.77172e-05
RBM27	-0.165117	4.84654e-05
KDM5B	-0.140634	4.84654e-05
CIT	-0.244534	4.9237e-05
USP7	-0.136313	4.92624e-05
DIAPH3	-0.215183	4.97757e-05
KIAA1109	-0.168667	4.99956e-05
NRIP1	-0.243307	5.04713e-05
PSTPIP2	-0.250459	5.07982e-05
DENND4A	-0.301126	5.08916e-05
AC009505.2	-0.201197	5.20512e-05
RP11-732A19.9	-0.436945	5.3237e-05
CCT3	-0.12779	5.35029e-05
MAP2K4	-0.307315	5.41728e-05
URB1	-0.29304	5.47892e-05
CEP104	-0.194162	5.54245e-05
GINS1	-0.266105	5.55217e-05
ZMYND11	-0.1845	5.55217e-05
2024-09-08	-0.150317	5.55217e-05
2024-09-02	-0.135375	5.5808e-05
MTHFR	-0.214469	5.5843e-05
RP11-717K11.2	-0.576438	5.61173e-05
DUSP4	-0.120753	5.65391e-05
RP11-505D17.1	-0.362728	5.67802e-05
2024-03-06	-0.163465	5.6906e-05
MIR3661	-0.212858	5.84403e-05
RFX5	-0.188101	5.8462e-05
ITPRIP	-0.272482	5.88202e-05
FXR1	-0.130828	5.88202e-05
CLDN2	-0.641311	5.89914e-05
CNNM4	-0.291385	5.94154e-05
ZNF512B	-0.217419	5.94154e-05
OSBP	-0.144605	6.1285e-05
SMU1	-0.194329	6.28321e-05
TXNDC16	-0.63125	6.29952e-05
TBC1D14	-0.152356	6.31199e-05
UBE2Q2	-0.22535	6.35855e-05
STK39	-0.193409	6.39591e-05
GBF1	-0.199374	6.45683e-05
PAFAH1B2	-0.166773	6.47066e-05
PRR14L	-0.176923	6.48242e-05
STRBP	-0.19096	6.62016e-05
CDC42SE1	-0.152574	6.68166e-05
TARS	-0.129421	6.71343e-05
MAP7	-0.126818	6.71694e-05
TOR1A	-0.215955	6.73797e-05
PLXNA1	-0.150383	6.74169e-05
RP11-815J21.2	-0.518058	6.7954e-05
MVD	-0.177976	6.82656e-05
RP11-1099M24.6	-0.207019	6.85557e-05
RAB3GAP1	-0.150541	6.89414e-05
LPGAT1	-0.17993	6.97213e-05
ABCC1	-0.170858	6.98778e-05
SND1	-0.146205	7.01761e-05
CIPC	-0.480406	7.05059e-05
EPHA4	-0.197011	7.05324e-05
ZC3HAV1	-0.19755	7.09075e-05
AFG3L2	-0.147036	7.10519e-05
EXTL3	-0.263286	7.11631e-05
ACBD5	-0.176328	7.15098e-05
LARGE1	-0.278742	7.15981e-05
LIPH	-0.160343	7.15981e-05
DSTYK	-0.215548	7.19046e-05
PPP3CA	-0.253222	7.19913e-05
ACTR2	-0.155737	7.21735e-05
DAG1	-0.14673	7.22089e-05
NDFIP2	-0.381631	7.28304e-05
IGFN1	-0.237661	7.40414e-05
TLE4	-0.361394	7.43278e-05
COL4A6	-0.24092	7.4388e-05
FRS2	-0.248611	7.44159e-05
FHL2	-0.228031	7.44962e-05
LAMC2	-0.115869	7.55217e-05
CERS6	-0.217816	7.5818e-05
ZNF143	-0.244098	7.6425e-05
NCOA6	-0.160812	7.64929e-05
RP5-862P8.2	-0.29953	7.65177e-05
TLN1	-0.129897	7.77664e-05
FLRT3	-0.443984	7.81886e-05
KIDINS220	-0.154231	7.84436e-05
MCCC1	-0.284522	7.85041e-05
CSRNP2	-0.238323	7.86635e-05
RP11-158M2.2	-0.300464	7.94308e-05
CEP128	-0.213629	7.96698e-05
POLR2B	-0.153371	8.07284e-05
SLC39A10	-0.370687	8.07804e-05
MROH1	-0.19732	8.16883e-05
TM9SF2	-0.187935	8.1732e-05
PHACTR2	-0.205946	8.18122e-05
NDRG1	-0.130508	8.18122e-05
BCOR	-0.183935	8.18844e-05
RAB11FIP5	-0.207434	8.23487e-05
SCP2	-0.197675	8.27033e-05
HEATR5A	-0.276309	8.30579e-05
STRN4	-0.121872	8.31247e-05
HSP90B1	-0.115565	8.32114e-05
INPP5F	-0.332685	8.41168e-05
BMS1	-0.156514	8.4409e-05
TMBIM6	-0.128585	8.55971e-05
KCTD5	-0.21942	8.58071e-05
HNRNPLL	-0.304998	8.60697e-05
SPTBN2	-0.139741	8.6375e-05
MICALCL	-0.356737	8.72302e-05
TRIP4	-0.217462	8.83769e-05
TMEM109	-0.437437	8.8747e-05
RIMKLB	-0.234058	8.90259e-05
NKIRAS2	-0.192722	8.95311e-05
RCAN1	-0.296579	8.97973e-05
CASK	-0.158217	9.03776e-05
VAV2	-0.193601	9.15144e-05
ABHD13	-0.273555	9.17906e-05
NDST1	-0.230528	9.21946e-05
NAA35	-0.259481	9.25512e-05
SLK	-0.132451	9.25995e-05
KANK1	-0.214575	9.30254e-05
SLC12A6	-0.188293	9.46707e-05
RP11-227G15.12	-0.35858	9.472e-05
USP34	-0.146601	9.54813e-05
PIP4K2C	-0.210524	9.56224e-05
GEMIN5	-0.396965	9.6375e-05
VARS	-0.234141	9.65737e-05
RP11-196H14.2	-0.568907	9.72181e-05
ZNF710	-0.293535	9.77932e-05
PSMD3	-0.135365	9.79187e-05
RNF4	-0.158972	0.000100383
KIF11	-0.194513	0.000100887
CCNG2	-0.240361	0.000101934
RP11-60I3.4	-0.499211	0.000103114
CYTH1	-0.12785	0.000103645
ALS2	-0.148693	0.000103735
APTX	-0.201585	0.00010407
ZXDB	-0.433435	0.000104158
EXT1	-0.194695	0.000104158
KIAA1549	-0.19291	0.000104239
RP4-635E18.9	-0.164251	0.000104504
ZZEF1	-0.218719	0.000104983
TGIF2	-0.295062	0.000105296
TRANK1	-0.191806	0.000105296
ANXA7	-0.146622	0.000105696
LCA5	-0.175321	0.000106389
R3HDM1	-0.251285	0.00010666
NANS	-0.140444	0.000107312
ARIH1	-0.176878	0.000109136
YY1AP1	-0.142026	0.000110124
COPB2	-0.131679	0.000110396
VTA1	-0.210466	0.000110547
USP47	-0.127927	0.000111384
IL6R	-0.444138	0.000112647
SNX27	-0.214312	0.000112857
DOCK7	-0.221531	0.000112983
RAD50	-0.135853	0.000113043
EAF1	-0.219871	0.000114866
WIPF2	-0.151979	0.000114866
SLC12A7	-0.178207	0.000114966
RASSF1	-0.297698	0.000115567
SCCPDH	-0.282912	0.000120872
GAS6-AS1	-0.245024	0.000120874
P4HA2	-0.132398	0.000120999
TBC1D5	-0.331818	0.000121882
FAM60A	-0.225444	0.000122598
XPO1	-0.162671	0.000122793
RANBP9	-0.171015	0.000124281
SC5D	-0.238492	0.000125064
LMNB1	-0.168128	0.000127018
EPHB4	-0.125561	0.000127888
LIMA1	-0.130351	0.000129131
RALBP1	-0.126827	0.000129868
TRIM28	-0.137925	0.00013085
RP11-420L9.5	-0.1907	0.000131109
RNF168	-0.171354	0.000132635
PIK3C2B	-0.194742	0.000132898
NUDT4P1	-0.186466	0.000133059
RP11-1148L6.9	-0.414834	0.000133747
EIF4E	-0.181299	0.000133939
SYT13	-0.27897	0.000134857
MPP7	-0.366088	0.000134993
WDFY1	-0.223933	0.000135181
ADAT1	-0.363267	0.000140552
MICB	-0.30321	0.000141504
NRL	-0.339656	0.000141708
RP11-545M17.1	-0.58077	0.000143463
CEP120	-0.188476	0.000144464
TSTD2	-0.295205	0.000146142
VANGL1	-0.224655	0.000146742
SH3BGRL2	-0.158411	0.000149052
HOMER1	-0.235811	0.000150226
CYB5R4	-0.367829	0.00015076
P4HA3	-0.259076	0.000154379
ARHGEF18	-0.145074	0.000154379
ERLIN1	-0.287903	0.000156867
CNN3	-0.138774	0.000158199
SPAST	-0.313371	0.000158349
AKAP11	-0.180896	0.000159989
DOT1L	-0.149214	0.000161454
RPS6KA5	-0.393901	0.000161849
FBXL19	-0.183281	0.000163732
AC005540.3	-0.523296	0.000164776
PFKP	-0.120432	0.000165481
NUMA1	-0.113179	0.000165561
LCLAT1	-0.429624	0.000165645
IL4R	-0.160944	0.000166313
RPAP3	-0.183825	0.000166703
CCNC	-0.159861	0.000166927
TANC2	-0.247188	0.000169072
INPP4A	-0.222505	0.00016962
SLC39A7	-0.125151	0.000169626
UBQLN1	-0.187046	0.00017042
NCOA2	-0.320917	0.000172302
TRIM33	-0.178949	0.000173588
RP11-1035H13.2	-0.56557	0.000174881
SH3RF2	-0.249732	0.000174881
PCNX3	-0.201809	0.000176212
SLC45A3	-0.376485	0.000178103
STK26	-0.275591	0.000181798
ARHGEF11	-0.145953	0.000181798
VPS54	-0.186916	0.000181891
RP11-967K21.1	-0.353135	0.000182703
RP11-298J20.4	-0.488822	0.000184328
RP11-484D2.2	-0.214859	0.000188373
NR4A1	-0.23027	0.000189164
KLF13	-0.164122	0.000191154
RP11-29G8.3	-0.161261	0.000192656
ZNF146	-0.117797	0.000195695
SLC25A32	-0.295785	0.000196644
RBM7	-0.245518	0.000197223
IRF6	-0.159199	0.00019805
CTNNB1	-0.126879	0.000199456
RP4-816N1.7	-0.264844	0.000202826
OPA1-AS1	-0.600861	0.000204257
ADCY9	-0.22206	0.000209211
THSD4	-0.340504	0.000210064
STX6	-0.15694	0.000210105
RP11-403P17.4	-0.48894	0.000210493
SLC6A6	-0.225719	0.000210493
DHX35	-0.319273	0.000211775
MGLL	-0.210348	0.000213091
PFKM	-0.208412	0.000213401
IBTK	-0.181142	0.000213822
YWHAE	-0.108992	0.000213822
SUN1	-0.13364	0.000216041
UMAD1	-0.323232	0.000217249
MAN1A1	-0.258685	0.000217713
GRHL1	-0.201486	0.00021952
DHX30	-0.155556	0.000224492
TAOK1	-0.142839	0.000224492
ATP6V0A2	-0.287289	0.000225508
PRDM11	-0.217711	0.000227531
NUP160	-0.225109	0.000228702
TPM3	-0.109129	0.000229201
PPME1	-0.188118	0.000229541
GNG12	-0.227436	0.000229662
SF3B3	-0.174473	0.000229854
AC083884.8	-0.385127	0.000231867
DLG5	-0.125265	0.000231867
PHF2	-0.209826	0.000232737
OSBPL2	-0.11573	0.000236556
EPT1	-0.212676	0.000238368
MYO6	-0.127415	0.000242205
DENND6A	-0.305494	0.000243412
DOCK9	-0.176762	0.00024479
ARMCX4	-0.29852	0.000245028
RP11-314N13.10	-0.155969	0.000245339
LIFR	-0.320701	0.000249161
PSG4	-1.12169	0.000250835
SELT	-0.146741	0.000251348
UBAP2L	-0.11307	0.00025153
XIAP	-0.183138	0.000252265
SRGAP2	-0.13059	0.000252381
KDM1B	-0.280472	0.000254576
COG2	-0.200034	0.000254576
ZNF275	-0.291251	0.000257584
EEA1	-0.144705	0.000257584
RP11-447L10.1	-0.249751	0.000262082
CAD	-0.237896	0.000263558
DLG3	-0.113953	0.000269363
SRPRA	-0.135316	0.000273513
COBLL1	-0.405678	0.000274041
MITF	-0.538529	0.000275701
RP11-544A12.4	-0.482954	0.00027684
FAM188A	-0.364708	0.000277928
TSR1	-0.13242	0.000279306
WWC3	-0.159199	0.000279824
KIF2C	-0.170855	0.000280795
GANAB	-0.130009	0.000281534
EID1	-0.114643	0.000282112
KMT2D	-0.114879	0.000284907
C19orf25	-0.293912	0.000285089
ANKRD42	-0.232612	0.000285151
NOC3L	-0.237344	0.000288228
PNO1	-0.211048	0.000289174
CLCN6	-0.252858	0.000291239
B4GALT1	-0.167795	0.000292606
GOT2	-0.225086	0.000297255
OASL	-0.27931	0.000298254
RACGAP1	-0.258986	0.00030109
TSNAX-DISC1	-0.303759	0.000301111
DVL2	-0.243088	0.000303337
SLC25A13	-0.292062	0.00030698
MUL1	-0.183473	0.000307533
HELZ	-0.196331	0.000310555
SIK3	-0.213526	0.000311589
HPGD	-0.259692	0.000311733
ASAP1	-0.174913	0.000311733
ETNK1	-0.270733	0.000311967
GRSF1	-0.191327	0.000316719
CARD10	-0.123361	0.000320129
ZNF318	-0.192611	0.000321773
HNRNPUL2-BSCL2	-0.108204	0.000323344
TTL	-0.163709	0.000324292
MBIP	-0.153775	0.000324487
SLC27A2	-0.303702	0.000324761
SLC9A2	-0.246102	0.000326544
NOMO1	-0.1187	0.00032777
STIM1	-0.186073	0.000329539
DGKG	-0.30666	0.000331146
FMN1	-0.274985	0.000340376
CTD-2207O23.3	-0.139301	0.000340376
GTF2A1	-0.184943	0.000340671
ECHDC1	-0.14329	0.000342946
BNIP2	-0.154131	0.000344705
ARNT	-0.165004	0.000347881
DHX37	-0.193928	0.000350547
STXBP1	-0.211797	0.000355454
RP11-394J1.2	-0.553036	0.000356299
DDX60L	-0.232324	0.000357908
CLDN23	-0.261871	0.000358997
ENC1	-0.119197	0.000358997
COQ5	-0.255868	0.000359213
PI4KA	-0.164671	0.000361457
TM9SF1	-0.161633	0.000362432
USP5	-0.198522	0.000362528
RNA5SP21	-0.76296	0.000362723
FKBP4	-0.137332	0.000367321
ZNF704	-0.280566	0.000372622
C5orf22	-0.366934	0.000375608
CNOT10	-0.262011	0.000375916
RALGAPB	-0.13794	0.000380302
MPC2	-0.248793	0.000385313
YIPF4	-0.203122	0.000387017
CTD-2012K14.2	-0.29627	0.00039427
NUAK2	-0.306704	0.000397139
TOPBP1	-0.187493	0.000397411
PUS7	-0.206887	0.000401151
MPP2	-0.343397	0.00040585
MED14	-0.337852	0.000407954
LATS1	-0.297754	0.000408546
DDX23	-0.111638	0.00040949
MAPKAPK5-AS1	-0.302991	0.000412862
TARDBP	-0.127422	0.000417001
FAM117A	-0.410452	0.000417183
UHRF1BP1L	-0.274492	0.000417503
FTO	-0.274657	0.000420657
TFCP2	-0.196695	0.000423452
HECA	-0.269672	0.000426005
RP11-371E8.4	-0.344091	0.000426997
CMPK1	-0.14891	0.000427716
PDE8A	-0.208865	0.000428363
NEDD4L	-0.218363	0.000430485
SLC9A7	-0.225089	0.000431771
DDX18	-0.184984	0.000433621
DSCR3	-0.236237	0.000435229
MBNL2	-0.177048	0.000437859
PRKCQ	-0.47936	0.000445016
PUM3	-0.160888	0.000445847
ACAP3	-0.190105	0.000446116
PRELID3B	-0.168921	0.000446805
RP11-407G23.7	-0.328484	0.000446937
ARNTL	-0.32688	0.000450046
AGPS	-0.18011	0.000450046
AC006262.5	-0.146965	0.000450785
ARPC5	-0.116458	0.000453387
RFWD3	-0.213691	0.000454131
VPS4B	-0.207356	0.000454177
TRMT2B	-0.515299	0.000456513
SUZ12	-0.168938	0.000456513
RP11-410D17.2	-0.512211	0.000459278
VCPIP1	-0.206593	0.000462013
FAM114A2	-0.347777	0.000465598
DYNC1LI1	-0.159687	0.000465598
ARHGEF40	-0.181669	0.000468511
NUPL2	-0.229321	0.000477657
RP11-159H22.2	-0.841013	0.000478131
PRKD3	-0.186298	0.000478972
TMED5	-0.165425	0.000478972
METTL16	-0.249987	0.000480461
ZNF45	-0.187193	0.000492722
EFNB2	-0.109023	0.000494707
GPT2	-0.12009	0.000501582
CTA-797E19.2	-0.347724	0.000503725
IRGQ	-0.162506	0.000505663
ARL6IP1	-0.126849	0.000506815
DHTKD1	-0.258319	0.000507446
HADHA	-0.125968	0.000508059
ATG9A	-0.144168	0.000510023
IPO9-AS1	-0.33502	0.00051279
IFNGR1	-0.175339	0.000513334
TMCO1	-0.134541	0.000514367
POU2F3	-0.705535	0.000515431
CLTC	-0.120292	0.000517816
GAPVD1	-0.202215	0.000519574
SOX21-AS1	-0.514466	0.00052041
TTC37	-0.193311	0.000520694
AP5B1	-0.287046	0.000521032
EGR1	-0.12293	0.000521407
RPS6KA2	-0.217494	0.000523605
VSIG10	-0.17816	0.000524301
CNTNAP2	-0.274749	0.000526826
DYNC1I2	-0.107972	0.000530661
DHX36	-0.193963	0.000534828
CHMP6	-0.205773	0.000536438
FERMT1	-0.221718	0.000538475
NOTCH1	-0.218342	0.000544574
EPHA1	-0.17175	0.00054985
TGFBR3	-0.333261	0.000552361
SIMC1	-0.30057	0.000552361
ERLEC1	-0.202555	0.000558375
WHSC1	-0.110616	0.000558909
ERI2	-0.226642	0.000559455
EXOC3	-0.129198	0.000568795
PITRM1	-0.123902	0.000570732
RP11-302B13.5	-0.123731	0.000580936
C9orf43	-0.159711	0.000581467
LIMD1	-0.266184	0.000583518
AC096949.1	-0.348884	0.000587519
BRD1	-0.150402	0.000587895
RP11-73E17.2	-0.346925	0.000595633
SRCAP	-0.104795	0.000602284
TK2	-0.214513	0.000602651
RIOK3	-0.133944	0.000603034
ANKRD13A	-0.225609	0.000604733
AC090587.5	-0.630716	0.000609248
DCK	-0.217107	0.000609248
REXO4	-0.118705	0.00061019
SREBF1	-0.159432	0.000610471
SLC25A33	-0.334727	0.000611654
STK38	-0.145169	0.000621053
TNFRSF19	-0.244332	0.000626464
MAPK9	-0.186478	0.000633291
PPP2R1B	-0.23149	0.00063514
UCHL5	-0.154889	0.000639911
ARID2	-0.209258	0.000643596
CTD-2349B8.1	-0.561968	0.00064365
RP5-864K19.7	-0.222317	0.000652398
ATP2B1	-0.180041	0.000653467
ADGRV1	-0.56546	0.000653819
KDM6B	-0.156884	0.00066535
MTCL1	-0.117221	0.00066647
NPTN	-0.138791	0.000672946
RBM12	-0.152624	0.000673126
MYO9A	-0.203443	0.000673754
METAP1	-0.154777	0.000674363
HSD3B7	-0.242358	0.0006751
CDK19	-0.256697	0.000676581
CYB561D1	-0.341507	0.000677244
CDC27	-0.22047	0.000679954
NFATC2	-0.246907	0.000684033
PLA2G4A	-0.493674	0.000685966
ALG11	-0.186881	0.000686034
SNX19	-0.179913	0.000695124
GMPS	-0.229782	0.000714668
QRSL1	-0.265673	0.000717299
FNBP4	-0.105695	0.000719273
LYN	-0.19386	0.000719485
ANGEL1	-0.35991	0.000738232
CDK7	-0.193393	0.000739023
TRAF3	-0.154767	0.00074006
ZNF496	-0.15366	0.000746882
PDPR	-0.201601	0.000751607
DLAT	-0.307357	0.000762841
BSDC1	-0.150838	0.000764044
NRAS	-0.192567	0.00076703
PARL	-0.202578	0.000768594
KANK2	-0.164513	0.000768594
YME1L1	-0.127467	0.000769641
PURB	-0.21025	0.000770241
CANX	-0.106966	0.000772783
GRK2	-0.142063	0.000774635
DNAJC13	-0.176684	0.000777674
RNF41	-0.169555	0.000778678
SLC7A7	-0.217987	0.000781668
SETX	-0.129482	0.000781668
CCDC170	-0.307541	0.000785018
PCYT1A	-0.130741	0.000788082
RP11-226E21.4	-0.324211	0.000797687
PLEKHA2	-0.239093	0.000798276
EPC1	-0.190688	0.000814543
AFAP1-AS1	-0.142221	0.000819365
RNF216	-0.156408	0.000822255
RP11-575L7.8	-0.175908	0.000826553
RP11-214K3.25	-0.38266	0.000832321
KHDRBS1	-0.118218	0.000832321
RP5-1052I5.2	-0.258702	0.000834322
EEF1A1P6	-0.17467	0.000834837
FGD3	-0.7355	0.000838016
MLXIP	-0.139994	0.000844473
RP11-304L19.2	-0.257918	0.000845277
GFOD1	-0.240372	0.000845765
AC008074.1	-0.179878	0.000846146
AMOT	-0.589749	0.000849261
PTK2	-0.118847	0.000853296
RP11-181G12.2	-0.252492	0.000858377
RP11-562A8.5	-0.290418	0.000860257
RAB3B	-0.677266	0.000861412
YLPM1	-0.105755	0.000861599
SOCS7	-0.213053	0.000866217
MTUS1	-0.181301	0.000866217
TYMS	-0.128713	0.000872109
SPRYD7	-0.204103	0.000881002
SSX2IP	-0.211208	0.000883783
CTD-2292M16.7	-0.305678	0.000890588
RHOA	-0.113573	0.000893089
RP11-1072A3.3	-0.24096	0.000901395
RLIM	-0.131609	0.000901674
ZNF282	-0.186617	0.000901959
TSNAX	-0.181853	0.000909462
ABR	-0.137517	0.000911505
HNRNPUL2	-0.0994013	0.000923186
NOP14-AS1	-0.134505	0.000925598
RAB11FIP4	-0.147309	0.000935429
HACE1	-0.349523	0.000940627
ZNF580	-0.145871	0.000941409
ZRSR1	-0.179151	0.000944315
DPP8	-0.235404	0.000948145
UNG	-0.420928	0.000951893
PTTG1IP	-0.10775	0.000951893
LTN1	-0.254811	0.000952255
UBL3	-0.253692	0.000952806
OPHN1	-0.40576	0.000962602
AC008277.1	-0.250053	0.000964918
MAPKAPK5	-0.152193	0.000964979
RP5-1142A6.2	-0.619542	0.000965032
CHMP2B	-0.164143	0.000970821
GXYLT2	-0.299278	0.000974301
PPM1H	-0.364808	0.000976263
CLASP2	-0.191865	0.000976263
ATG5	-0.225988	0.000983857
PEAK1	-0.107464	0.000989226
PITHD1	-0.162327	0.000995265
GNPNAT1	-0.168045	0.00100043
CTD-3032J10.2	-0.266174	0.00100691
MTMR2	-0.245662	0.00101577
LSM6	-0.177221	0.00101577
PIKFYVE	-0.185774	0.00101733
CDCA7L	-0.229373	0.0010228
KIFAP3	-0.172593	0.00103623
CTD-2349P21.12	-0.47083	0.00104595
PTRF	-0.102123	0.00105811
DAB2IP	-0.177609	0.00105998
STXBP5	-0.194475	0.00106123
SEMA5A	-0.488655	0.00106407
ARHGAP12	-0.145351	0.00106407
DPYSL3	-0.135797	0.00106447
GAK	-0.120162	0.00106934
TSHZ2	-0.431855	0.00107422
TMCC1	-0.170046	0.00107422
MAPK14	-0.253884	0.00107711
NFE2L2	-0.124044	0.00107865
GEMIN2	-0.347762	0.00108207
FOXRED2	-0.29305	0.00108646
LMBRD2	-0.400374	0.00108808
SEC23IP	-0.216622	0.00108832
MSH6	-0.125535	0.00110033
ANAPC1	-0.194164	0.00110695
NVL	-0.189474	0.00110735
MAPKAPK2	-0.116011	0.00111268
FBXO42	-0.245359	0.0011171
RP11-516C1.1	-0.251996	0.00111866
OSBPL1A	-0.216857	0.00112096
SF1	-0.109134	0.00112327
IFIT2	-0.151634	0.00112625
KLHL7	-0.270832	0.00112872
CDKN2B	-0.100236	0.00112934
AC006486.9	-0.2076	0.00113747
PARN	-0.164142	0.00114002
KIAA0556	-0.189845	0.00114553
RP11-500C11.3	-0.456612	0.00114786
C5orf15	-0.234822	0.00114995
PANK1	-0.380079	0.00115889
DDB1	-0.118507	0.00116288
CTD-2410N18.4	-0.189972	0.00116291
FLG	-0.45754	0.00116476
TRIM32	-0.22574	0.00117016
GCH1	-0.216507	0.00117016
CHD8	-0.107555	0.00118732
HDHD2	-0.342651	0.00119216
EARS2	-0.358547	0.00119418
RNF111	-0.214871	0.00119836
FAM21C	-0.116223	0.00122179
EIF4ENIF1	-0.201425	0.00122559
VEZT	-0.153312	0.00122613
LTBP1	-0.223823	0.00122755
RP11-603J24.17	-0.14897	0.00125216
DNMBP-AS1	-0.326105	0.00125231
LYPD6	-0.536187	0.00126202
MARVELD3	-0.14329	0.00126697
NUFIP2	-0.117533	0.00127278
PRICKLE2-AS1	-0.957197	0.00127912
EIF3C	-0.100055	0.00128141
VPS4A	-0.123336	0.00128653
LASP1	-0.100925	0.00128729
KIAA0368	-0.121519	0.00128778
COG6	-0.234231	0.00128961
AZIN1	-0.161271	0.00130033
SNAP23	-0.117756	0.00131034
PARD6B	-0.157428	0.00131085
CASP6	-0.246962	0.00131919
IMPDH2	-0.162553	0.00132106
RRM2B	-0.167752	0.00132461
SFXN1	-0.169421	0.00132476
ZNF346	-0.191475	0.00133418
NNT	-0.257743	0.00133583
HRNR	-0.271204	0.00134301
TMEM43	-0.155848	0.00134754
PHLDA1	-0.099133	0.00134932
PPTC7	-0.29538	0.00135196
EIF4B	-0.0970443	0.00135638
CYB5B	-0.123353	0.00136296
RP11-490O6.2	-0.491674	0.00136322
SMTN	-0.115772	0.00138114
PRPS2	-0.263279	0.00138872
PELI2	-0.224338	0.00140306
HNRNPK	-0.098923	0.00140734
DDHD2	-0.182983	0.00140798
RP11-261C10.4	-0.499985	0.00140836
PDZD8	-0.134533	0.00140868
MTPN	-0.200919	0.00141213
CDR2	-0.126439	0.00142638
NUP50	-0.100122	0.00142638
AC142528.1	-0.334194	0.00143003
PTDSS1	-0.272692	0.00143153
RHOBTB3	-0.123155	0.00144406
FAM114A1	-0.171704	0.00146512
MOAP1	-0.172944	0.00147444
NATD1	-0.286542	0.00148535
ACVR1B	-0.20601	0.00148585
SOAT1	-0.35133	0.00148893
MAD2L1	-0.286943	0.00149014
RP11-529K1.3	-0.123649	0.00149399
RNF170	-0.32696	0.00149648
BBS7	-0.262929	0.00149942
ARPIN	-0.189316	0.00152207
NAA50	-0.13798	0.0015236
PRKAB1	-0.306787	0.0015361
RP4-784A16.2	-1.08443	0.00153798
TMX2-CTNND1	-0.465837	0.00154247
ATG2A	-0.179763	0.00155477
MECOM	-0.157215	0.00155477
NDEL1	-0.131097	0.00155477
CDCP1	-0.147985	0.00155547
UBR3	-0.26592	0.00156054
C22orf39	-0.167243	0.00156137
AKAP2	-0.196448	0.00158484
FMR1	-0.105543	0.00158892
PRKG2	-0.512453	0.00159435
STAT3	-0.154135	0.00160076
GLUD1	-0.165921	0.00160595
EFCAB14	-0.157725	0.00161424
CLOCK	-0.151477	0.00162131
MTMR1	-0.234955	0.00163303
RP11-452I5.2	-0.331968	0.00164409
AMOTL1	-0.147536	0.00164409
DENND1C	-0.172564	0.00164701
GFPT1	-0.103741	0.00165092
SNRK	-0.210156	0.00167808
SEC23B	-0.183596	0.00167808
DIEXF	-0.180314	0.00167808
DENND5B	-0.257863	0.00168052
RNF34	-0.141026	0.00169288
RP11-343C2.11	-0.131566	0.00169288
RANBP10	-0.259947	0.00169473
RP11-332H17.1	-0.798688	0.00169527
KRT8P12	-0.235735	0.00169854
NUP205	-0.188762	0.00169854
CDC14B	-0.164738	0.00169889
TASP1	-0.22741	0.00170823
PRMT5	-0.194723	0.00172311
CDC6	-0.149836	0.00173364
EHMT1	-0.120224	0.00173911
CMTR2	-0.221619	0.00174736
PCSK9	-0.223156	0.00174774
SNX7	-0.235398	0.00175174
RAP2C-AS1	-0.421255	0.00175508
ANAPC10	-0.242063	0.00176426
MAGED2	-0.201184	0.00179986
PITPNM1	-0.135375	0.00180516
FAM83G	-0.121225	0.00180709
AAMP	-0.102583	0.00180817
ST6GAL1	-0.258865	0.00180996
PLXNA2	-0.135402	0.00182636
RP11-12J10.4	-0.637336	0.00183169
TERF2	-0.175348	0.00183242
ATP5C1	-0.174795	0.00183501
RP3-508I15.19	-0.228002	0.00183927
SHTN1	-0.12523	0.00186171
RAD21-AS1	-0.682683	0.00186397
HORMAD2-AS1	-0.809527	0.00186654
DCAF13	-0.151137	0.0018677
TRIM35	-0.183512	0.00187335
CDV3	-0.095246	0.0018829
UPF2	-0.105882	0.00188587
ADD3-AS1	-0.373899	0.00189173
TGM2	-0.34022	0.00189173
RAB18	-0.115153	0.00189173
DENND4C	-0.18816	0.00191695
TNNC1	-0.241745	0.00191968
RP11-753H16.5	-0.857158	0.00193554
ZNF595	-0.175091	0.00194152
ATE1	-0.35565	0.00195017
TMEM65	-0.328031	0.00195202
HACD3	-0.119639	0.00195443
SPATS2	-0.181685	0.00195587
ASB7	-0.234602	0.00196174
BEND3P3	-0.450228	0.00196223
USF3	-0.298121	0.00196223
RP11-522I20.3	-0.475726	0.00196806
POLR3B	-0.310261	0.00196854
RCHY1	-0.211561	0.00197044
THOP1	-0.184537	0.00197099
TTLL12	-0.178836	0.00197138
HOOK1	-0.18725	0.00198213
DENND1B	-0.252362	0.00198924
SPRED1	-0.180874	0.00198924
OSBPL3	-0.115398	0.0019921
DNAJA1	-0.100529	0.00199274
CLDND1	-0.202159	0.00201307
PLEKHA4	-0.105348	0.00201798
ASB2	-0.507567	0.00201919
[truncated: 1,202 more rows]
